# Supplementary material for: Toward predicting photosynthetic efficiency and biomass gain in crop genotypes over a field season
Source: Plant Physiol. 2021 Oct 18;188(1):301–17. doi: 10.1093/plphys/kiab483 (PMC8774793; doi:10.1093/plphys/kiab483)
Supplement: kiab483_Supplementary_Data [file kiab483_supplementary_data.zip]

Archive with 3 entries (2 files):
- kiab483-suppl_data/
- kiab483-suppl_data/Kelleretal_Supplemental_Material.pdf
- kiab483-suppl_data/Supplemental_Data_S1_S2_S3_S4_LIFT_data.zip
